# Supplementary material for: APOBEC1-Dependent RNA Eiting of TNF Signaling Orchestrates Ileal Villus Morphogenesis in Pigs: Integrative Transcriptomic and Editomic Insights
Source: Animals (Basel). 2025 Aug 18;15(16):2419. doi: 10.3390/ani15162419 (PMC12382692; doi:10.3390/ani15162419)
Supplement: Supplementary file 1 [file animals-15-02419-s001.zip]

Archive with 1 entries (1 files):
- animals-3787627-supplementary.csv
