# Supplementary material for: APOBEC1-Dependent RNA Eiting of TNF Signaling Orchestrates Ileal Villus Morphogenesis in Pigs: Integrative Transcriptomic and Editomic Insights
Source: Animals (Basel). 2025 Aug 18;15(16):2419. doi: 10.3390/ani15162419 (PMC12382692; doi:10.3390/ani15162419)
Supplement: Supplementary file 1 [file animals-15-02419-s001.zip › animals-3787627-supplementary.csv]

Gene.refGene	Chr	Pos	Ref	Alt	Func.refGene	ExonicFunc.refGene	Class
TAB2	1	16534763	A	G	UTR3	.	A->G
CXCL10	8	71695286	A	T	exonic	synonymous SNV	A->T
CCL2	12	40798484	G	A	UTR3	.	G->A
MAPK13	7	31889352	T	C	UTR3	.	T->C
EDN1	7	8757258	C	G	UTR3	.	C->G
PIK3R1	16	46520819	C	T	UTR3	.	C->T
CREB3L2	18	11661077	C	T	UTR3	.	C->T
